# Supplementary material for: Au30(PiPr2nBu)12Cl6—An Open Cluster Provides Insight into the Influence of the Sterical Demand of the Phosphine Ligand in the Formation of Metalloid Gold Clusters
Source: Molecules. 2024 Jan 5;29(2):286. doi: 10.3390/molecules29020286 (PMC10819969; doi:10.3390/molecules29020286)
Supplement: Supplementary file 1 [file molecules-29-00286-s001.zip]

Archive with 1 entries (1 files):
- molecules-2794137-supplementary.pdf
